# Supplementary material for: Non-Canonical Role of PDK1 as a Negative Regulator of Apoptosis through Macromolecular Complexes Assembly at the ER–Mitochondria Interface in Oncogene-Driven NSCLC
Source: Cancers (Basel). 2021 Aug 17;13(16):4133. doi: 10.3390/cancers13164133 (PMC8391251; doi:10.3390/cancers13164133)
Supplement: Supplementary file 1 [file cancers-13-04133-s001.zip]

Archive with 1 entries (1 files):
- cancers-1332075-SI.pdf
